# Supplementary material for: Dehumanization as a Response to Uncivil and Immoral Behaviors
Source: Eur J Investig Health Psychol Educ. 2022 Sep 15;12(9):1415–26. doi: 10.3390/ejihpe12090098 (PMC9497610; doi:10.3390/ejihpe12090098)
Supplement: Supplementary file 1 [file ejihpe-12-00098-s001.zip]

Archive with 1 entries (1 files):
- ejihpe-1889568-supplementary.pdf
